# Supplementary material for: Campylobacter jejuni Strain Dynamics in a Raccoon (Procyon lotor) Population in Southern Ontario, Canada: High Prevalence and Rapid Subtype Turnover
Source: Front Vet Sci. 2020 Feb 11;7:27. doi: 10.3389/fvets.2020.00027 (PMC7026257; doi:10.3389/fvets.2020.00027)
Supplement: Supplementary file 1 [file Table_1.XLSX]

## Sheet: Supplementary Table 1
Supplementary Table S1. Analysis of CGF vs. MLST association based on in silico subtyping predictions derived from WGS data. Campylobacter genomes were obtained from the National Centre for Biotechnology Information's Short Read Archive and CGF/MLST predictions were performed using the program MIST (Krukczkiewicz et al., 2013). Only genomes with unambiguous subtyping predictions were used in the …
CGF subtype	Genome Count	Dominant CC count	Dominant Clonal Complex	CC Association	Dominant ST count	Dominant Sequence Type	ST Association
0083_001_002	724	703	ST-48 complex	0.970994	652	ST-48	0.900552
0695_006_001	601	600	ST-61 complex	0.998336	381	ST-61	0.633943
0253_006_002	556	554	ST-21 complex	0.996403	529	ST-50	0.951439
0169_001_002	533	533	ST-21 complex	1	361	ST-982	0.677298
0018_001_002	529	475	ST-464 complex	0.897921	227	ST-5136	0.429112
0982_001_002	524	524	ST-257 complex	1	318	ST-257	0.60687
0269_007_002	472	472	ST-21 complex	1	451	ST-8	0.955508
0169_005_004	439	436	ST-21 complex	0.993166	429	ST-21	0.977221
0044_003_001	356	354	-	0.994382	330	ST-922	0.926966
BIN0408101F0C080000	307	306	ST-45 complex	0.996743	302	ST-137	0.983713
0083_007_001	299	199	ST-48 complex	0.665552	68	ST-475	0.227425
0904_001_002	272	272	ST-22 complex	1	257	ST-22	0.944853
0103_001_002	262	261	ST-52 complex	0.996183	243	ST-52	0.927481
0077_001_003	254	249	ST-206 complex	0.980315	218	ST-222	0.858268
0027_003_004	248	248	ST-353 complex	1	247	ST-353	0.995968
0082_001_001	230	131	ST-48 complex	0.569565	94	ST-122	0.408696
0253_001_017	229	229	ST-21 complex	1	229	ST-50	1
0269_008_005	223	223	ST-21 complex	1	221	ST-8	0.991031
0170_004_002	218	217	ST-21 complex	0.995413	202	ST-53	0.926606
0011_004_003	214	214	ST-353 complex	1	128	ST-5	0.598131
0933_004_002	199	199	ST-45 complex	1	180	ST-45	0.904523
0926_002_001	199	199	ST-45 complex	1	198	ST-45	0.994975
0107_001_001	189	167	ST-354 complex	0.883598	149	ST-354	0.78836
0253_001_002	172	170	ST-21 complex	0.988372	154	ST-19	0.895349
0960_007_006	170	170	ST-45 complex	1	164	ST-45	0.964706
0176_001_002	170	170	ST-21 complex	1	162	ST-982	0.952941
0123_002_001	170	165	ST-443 complex	0.970588	105	ST-51	0.617647
0239_005_001	161	153	ST-21 complex	0.950311	151	ST-806	0.937888
0903_005_002	151	151	ST-22 complex	1	151	ST-22	1
0176_007_002	148	146	ST-21 complex	0.986486	88	ST-883	0.594595
0253_001_016	137	134	ST-21 complex	0.978102	127	ST-50	0.927007
0173_004_001	136	136	ST-21 complex	1	130	ST-21	0.955882
BIN0700101F160F0009	133	133	ST-353 complex	1	85	ST-353	0.639098
0904_002_002	126	118	ST-45 complex	0.936508	113	ST-137	0.896825
0120_001_001	126	78	ST-607 complex	0.619048	74	ST-6238	0.587302
0949_001_002	122	122	ST-508 complex	1	122	ST-132	1
0107_003_002	122	121	ST-354 complex	0.991803	79	ST-354	0.647541
0956_001_004	112	112	ST-508 complex	1	112	ST-508	1
0173_002_004	108	108	ST-21 complex	1	103	ST-21	0.953704
0260_008_001	107	103	ST-21 complex	0.962617	96	ST-806	0.897196
0731_001_005	107	107	ST-42 complex	1	102	ST-459	0.953271
0932_003_002	103	103	ST-45 complex	1	100	ST-45	0.970874
0853_011_001	102	70	ST-403 complex	0.686275	70	ST-933	0.686275
0123_001_002	99	99	ST-443 complex	1	92	ST-51	0.929293
0735_006_003	98	98	ST-42 complex	1	82	ST-459	0.836735
0253_006_001	95	92	ST-21 complex	0.968421	76	ST-50	0.8
0922_001_002	94	93	ST-45 complex	0.989362	93	ST-2109	0.989362
0882_005_017	92	91	ST-283 complex	0.98913	90	ST-267	0.978261
0735_005_001	89	89	ST-42 complex	1	64	ST-42	0.719101
0853_001_006	89	89	ST-403 complex	1	59	ST-403	0.662921
0735_007_002	89	89	ST-42 complex	1	84	ST-459	0.94382
0129_001_001	87	87	ST-460 complex	1	68	ST-460	0.781609
0012_003_003	77	77	ST-353 complex	1	42	ST-2132	0.545455
0636_001_023	76	75	ST-828 complex	0.986842	56	ST-827	0.736842
0120_001_002	75	63	ST-607 complex	0.84	59	ST-607	0.786667
0169_005_002	74	73	ST-21 complex	0.986486	71	ST-43	0.959459
0957_001_001	73	71	ST-45 complex	0.972603	67	ST-45	0.917808
0933_008_001	72	70	ST-45 complex	0.972222	70	ST-45	0.972222
0077_001_007	69	68	ST-206 complex	0.985507	33	ST-206	0.478261
0127_001_002	68	67	ST-257 complex	0.985294	67	ST-824	0.985294
0012_004_002	63	63	ST-353 complex	1	34	ST-2132	0.539683
0011_004_008	62	62	ST-353 complex	1	50	ST-3515	0.806452
0011_004_010	62	62	ST-353 complex	1	61	ST-6752	0.983871
0260_007_001	61	60	ST-21 complex	0.983607	58	ST-262	0.95082
0695_013_002	60	60	ST-61 complex	1	54	ST-61	0.9
0011_004_005	60	58	ST-353 complex	0.966667	31	ST-2829	0.516667
0066_002_002	57	57	ST-658 complex	1	39	ST-1044	0.684211
0982_007_002	55	55	ST-257 complex	1	54	ST-929	0.981818
0882_005_023	55	55	ST-45 complex	1	55	ST-137	1
0636_001_022	55	55	ST-828 complex	1	30	ST-827	0.545455
0238_007_002	54	54	ST-21 complex	1	54	ST-806	1
0952_003_002	53	34	-	0.641509	25	ST-468	0.471698
0239_005_005	52	32	#N/A	0.615385	32	ST-9111	0.615385
0148_005_003	51	51	-	1	28	ST-6091	0.54902
0012_003_008	50	50	ST-353 complex	1	37	ST-4370	0.74
0239_005_002	49	49	ST-21 complex	1	48	ST-806	0.979592
0960_003_002	48	47	ST-45 complex	0.979167	47	ST-45	0.979167
0092_004_002	48	48	ST-48 complex	1	48	ST-38	1
0011_004_007	48	47	ST-353 complex	0.979167	34	ST-353	0.708333
0923_002_001	46	42	ST-45 complex	0.913043	38	ST-45	0.826087
0904_005_010	45	45	ST-45 complex	1	45	ST-583	1
0891_003_003	45	45	ST-45 complex	1	44	ST-45	0.977778
0169_003_002	45	45	ST-21 complex	1	24	ST-982	0.533333
0077_001_012	45	45	ST-21 complex	1	44	ST-2135	0.977778
0012_003_006	43	42	ST-353 complex	0.976744	32	ST-939	0.744186
0027_006_009	43	42	ST-353 complex	0.976744	32	ST-353	0.744186
0904_004_001	41	41	ST-45 complex	1	40	ST-230	0.97561
0065_004_005	41	40	-	0.97561	40	ST-2083	0.97561
0735_001_002	40	40	ST-42 complex	1	40	ST-459	1
0103_001_006	40	38	ST-574 complex	0.95	17	ST-574	0.425
0117_001_001	40	40	ST-607 complex	1	40	ST-1212	1
BIN0408001F0E0F0000	38	38	ST-45 complex	1	32	ST-45	0.842105
0898_004_002	37	37	ST-42 complex	1	27	ST-42	0.72973
BIN0E08101F040F0008	36	36	ST-403 complex	1	18	ST-6674	0.5
0882_002_002	36	36	ST-45 complex	1	25	ST-538	0.694444
0239_003_001	36	35	ST-21 complex	0.972222	33	ST-806	0.916667
0120_001_017	36	36	ST-443 complex	1	34	ST-51	0.944444
0923_001_002	35	35	ST-45 complex	1	31	ST-45	0.885714
0129_001_022	35	35	ST-460 complex	1	35	ST-6676	1
0083_001_032	35	35	ST-48 complex	1	35	ST-48	1
0061_001_002	35	35	ST-49 complex	1	35	ST-3	1
0922_001_001	34	34	ST-45 complex	1	34	ST-2109	1
0695_009_001	34	34	ST-61 complex	1	17	ST-61	0.5
0159_001_002	34	34	ST-21 complex	1	17	ST-6175	0.5
0782_007_001	33	33	ST-179 complex	1	33	ST-5453	1
0238_014_006	33	33	ST-21 complex	1	33	ST-454	1
0120_003_001	33	33	ST-607 complex	1	26	ST-607	0.787879
0121_001_006	33	33	-	1	33	ST-2274	1
0017_001_001	33	33	ST-353 complex	1	31	ST-353	0.939394
BIN0008100F0C081000	32	18	ST-677 complex	0.5625	14	ST-677	0.4375
0899_002_001	32	29	ST-42 complex	0.90625	25	ST-42	0.78125
0115_001_002	32	32	ST-607 complex	1	31	ST-607	0.96875
0169_001_010	32	32	ST-21 complex	1	23	ST-982	0.71875
BIN0608101F040F1008	31	31	ST-403 complex	1	10	ST-403	0.322581
0904_005_004	30	21	ST-45 complex	0.7	13	ST-583	0.433333
0013_003_001	30	30	ST-353 complex	1	20	ST-2132	0.666667
0027_001_008	30	30	ST-353 complex	1	28	ST-452	0.933333
0067_002_004	30	30	ST-41 complex	1	30	ST-41	1
0811_009_002	29	22	-	0.758621	6	ST-693	0.206897
0065_001_001	29	29	ST-49 complex	1	29	ST-6647	1
BIN1600101C020F0008	28	28	ST-573 complex	1	28	ST-573	1
0735_006_005	28	28	ST-42 complex	1	28	ST-459	1
0904_001_010	28	28	ST-22 complex	1	28	ST-22	1
0893_001_002	28	28	ST-45 complex	1	24	ST-45	0.857143
0107_008_001	28	28	-	1	24	ST-436	0.857143
0048_001_002	28	28	-	1	25	ST-441	0.892857
0065_004_016	28	28	ST-49 complex	1	28	ST-6647	1
0919_001_001	27	26	ST-45 complex	0.962963	26	ST-583	0.962963
0169_011_002	27	27	ST-21 complex	1	18	ST-982	0.666667
0044_001_003	27	27	-	1	27	ST-922	1
0083_007_002	27	22	ST-48 complex	0.814815	19	ST-918	0.703704
0591_001_005	26	26	ST-828 complex	1	15	ST-825	0.576923
0735_007_001	26	26	ST-42 complex	1	16	ST-459	0.615385
0853_008_001	26	17	ST-403 complex	0.653846	13	ST-933	0.5
0083_003_002	26	26	ST-48 complex	1	26	ST-48	1
0065_004_002	26	26	ST-49 complex	1	12	ST-49	0.461538
0735_025_001	25	25	ST-42 complex	1	25	ST-459	1
0169_005_006	25	25	ST-21 complex	1	25	ST-21	1
0120_001_009	25	13	ST-443 complex	0.52	13	ST-51	0.52
0083_004_004	25	25	ST-48 complex	1	23	ST-48	0.92
0012_004_005	25	25	ST-353 complex	1	22	ST-939	0.88
BIN0700101F160F1009	24	24	ST-353 complex	1	20	ST-353	0.833333
0982_001_011	23	23	ST-257 complex	1	23	ST-990	1
0633_004_007	23	18	ST-828 complex	0.782609	3	ST-1009	0.130435
0129_001_006	23	16	ST-607 complex	0.695652	10	ST-1510	0.434783
0124_001_015	22	21	ST-353 complex	0.954545	17	ST-3510	0.772727
0109_001_002	22	22	ST-354 complex	1	9	ST-653	0.409091
0027_006_003	22	21	ST-353 complex	0.954545	13	ST-353	0.590909
0018_001_008	22	22	ST-464 complex	1	20	ST-464	0.909091
BIN0408100F040B0000	21	21	-	1	8	ST-7435	0.380952
0173_006_006	21	21	ST-21 complex	1	20	ST-982	0.952381
0120_005_001	21	13	ST-353 complex	0.619048	13	ST-353	0.619048
BIN0F00101F171F1009	20	20	ST-353 complex	1	20	ST-353	1
BIN0C08001F0E0F0000	20	20	ST-45 complex	1	19	ST-45	0.95
0602_004_012	20	19	ST-828 complex	0.95	10	ST-825	0.5
0169_005_008	20	20	ST-21 complex	1	20	ST-21	1
0253_001_008	20	20	ST-21 complex	1	16	ST-19	0.8
0169_011_003	20	20	ST-21 complex	1	19	ST-21	0.95
0017_001_009	20	20	ST-52 complex	1	20	ST-2275	1
0082_001_010	20	14	ST-48 complex	0.7	8	ST-48	0.4
0922_001_003	19	19	ST-45 complex	1	18	ST-2109	0.947368
0898_001_001	19	19	ST-42 complex	1	16	ST-42	0.842105
0013_003_004	19	19	ST-353 complex	1	12	ST-939	0.631579
0061_003_002	19	19	ST-61 complex	1	19	ST-5161	1
BIN0E00100C08090000	18	18	ST-1287 complex	1	18	ST-945	1
0960_004_002	18	18	ST-45 complex	1	13	ST-11	0.722222
0920_001_002	18	13	#N/A	0.722222	13	ST-9354	0.722222
0253_001_011	18	18	ST-21 complex	1	17	ST-2787	0.944444
BIN0408100F0C080000	17	16	-	0.941176	13	ST-2535	0.764706
BIN0700101F160F1C09	17	17	ST-353 complex	1	17	ST-3510	1
0633_006_002	17	16	ST-828 complex	0.941176	7	ST-1614	0.411765
0067_002_009	17	17	-	1	17	ST-6839	1
0018_001_022	17	17	ST-574 complex	1	17	ST-574	1
0065_004_014	17	17	ST-49 complex	1	8	ST-467	0.470588
BIN0F101C1F160F0315	16	16	ST-353 complex	1	16	ST-1838	1
0253_002_010	16	16	ST-21 complex	1	15	ST-50	0.9375
0011_004_002	16	16	ST-353 complex	1	10	ST-400	0.625
0027_006_002	16	16	ST-353 complex	1	16	ST-353	1
0083_001_012	16	14	ST-48 complex	0.875	13	ST-48	0.8125
0077_001_014	16	16	ST-206 complex	1	13	ST-222	0.8125
0061_002_008	16	15	ST-49 complex	0.9375	10	ST-467	0.625
0017_001_002	16	15	ST-353 complex	0.9375	9	ST-353	0.5625
0949_006_004	15	15	ST-45 complex	1	14	ST-45	0.933333
0631_002_017	15	10	ST-828 complex	0.666667	5	ST-6465	0.333333
0269_007_004	15	15	ST-21 complex	1	15	ST-8	1
0904_004_004	15	15	ST-45 complex	1	15	ST-45	1
0120_002_004	15	14	ST-658 complex	0.933333	14	ST-523	0.933333
0107_003_001	15	11	ST-354 complex	0.733333	9	ST-2836	0.6
0092_001_007	15	9	ST-48 complex	0.6	9	ST-38	0.6
0017_001_023	15	15	ST-353 complex	1	7	ST-452	0.466667
0011_004_020	15	15	ST-353 complex	1	14	ST-462	0.933333
BIN000810180C0B0000	14	14	ST-45 complex	1	10	ST-11	0.714286
BIN04101C1F0C090000	14	14	-	1	14	ST-2866	1
0735_005_006	14	14	ST-42 complex	1	13	ST-459	0.928571
0949_001_005	14	14	ST-508 complex	1	14	ST-132	1
0173_008_008	14	14	ST-21 complex	1	14	ST-982	1
0173_002_003	14	14	ST-21 complex	1	14	ST-21	1
0169_005_005	14	14	ST-21 complex	1	12	ST-21	0.857143
0120_001_020	14	12	ST-443 complex	0.857143	12	ST-51	0.857143
0253_001_019	14	14	ST-21 complex	1	10	ST-50	0.714286
0011_003_002	14	14	ST-353 complex	1	11	ST-3735	0.785714
0092_001_008	14	14	ST-48 complex	1	14	ST-38	1
BIN0E08131F0C080000	13	13	ST-42 complex	1	12	ST-447	0.923077
BIN0608100F051B1000	13	13	ST-1034 complex	1	12	ST-2314	0.923077
BIN071F1F1F071F031B	13	13	ST-21 complex	1	13	ST-50	1
0540_003_002	13	13	-	1	13	ST-448	1
0077_001_017	13	13	ST-206 complex	1	13	ST-222	1
0012_004_010	13	13	ST-353 complex	1	13	ST-939	1
0077_003_003	13	13	ST-21 complex	1	13	ST-44	1
0017_001_005	13	10	ST-52 complex	0.769231	9	ST-1919	0.692308
0067_001_002	13	13	-	1	9	ST-2042	0.692308
BIN0F00101F060F030D	12	12	ST-353 complex	1	12	ST-3510	1
BIN04001F1F0D090000	12	12	ST-179 complex	1	12	ST-2524	1
BIN1600101C020F1008	12	12	ST-573 complex	1	11	ST-573	0.916667
BIN0E00101C060D0000	12	12	ST-692 complex	1	7	ST-991	0.583333
0933_008_009	12	12	ST-45 complex	1	12	ST-45	1
0173_006_005	12	12	ST-21 complex	1	12	ST-982	1
0114_001_003	12	12	-	1	12	ST-1911	1
0083_002_002	12	12	ST-48 complex	1	12	ST-48	1
0083_007_005	12	10	ST-206 complex	0.833333	10	ST-572	0.833333
0061_002_011	12	11	ST-49 complex	0.916667	11	ST-6647	0.916667
0066_002_001	12	12	ST-658 complex	1	12	ST-658	1
BIN0600100C000B0000	11	9	ST-661 complex	0.818182	7	ST-814	0.636364
0957_005_004	11	11	ST-45 complex	1	6	ST-45	0.545455
0842_002_001	11	11	ST-1034 complex	1	6	ST-1709	0.545455
0540_004_001	11	10	-	0.909091	3	ST-8819	0.272727
0169_006_004	11	11	ST-21 complex	1	11	ST-982	1
0120_002_006	11	10	ST-443 complex	0.909091	10	ST-51	0.909091
0107_004_002	11	10	ST-354 complex	0.909091	8	ST-354	0.727273
0103_010_002	11	10	ST-353 complex	0.909091	9	ST-8741	0.818182
0120_003_004	11	9	ST-607 complex	0.818182	6	ST-4056	0.545455
0148_001_004	11	8	-	0.727273	4	ST-3644	0.363636
0083_001_013	11	11	ST-48 complex	1	10	ST-48	0.909091
0065_004_001	11	11	ST-49 complex	1	11	ST-467	1
0065_004_011	11	11	ST-49 complex	1	6	ST-467	0.545455
0011_004_009	11	11	ST-353 complex	1	11	ST-5	1
0011_004_013	11	11	ST-353 complex	1	11	ST-6461	1
0012_003_014	11	11	ST-353 complex	1	11	ST-4370	1
0027_001_001	11	11	ST-353 complex	1	11	ST-353	1
0027_006_007	11	11	ST-353 complex	1	11	ST-353	1
BIN0600100C020F0000	10	8	ST-661 complex	0.8	5	ST-814	0.5
BIN05071C0C100B000B	10	10	ST-828 complex	1	10	ST-1068	1
BIN06081C1F0C080009	10	10	ST-45 complex	1	10	ST-7259	1
BIN06081C1F0C080008	10	7	ST-45 complex	0.7	4	ST-4791	0.4
0708_002_001	10	10	ST-206 complex	1	10	ST-2282	1
0926_002_012	10	10	ST-45 complex	1	10	ST-45	1
0269_004_012	10	10	ST-21 complex	1	10	ST-50	1
0269_008_003	10	10	ST-21 complex	1	10	ST-21	1
0148_005_002	10	7	-	0.7	4	ST-6091	0.4
0077_001_004	10	10	ST-206 complex	1	7	ST-227	0.7
0018_007_001	10	10	-	1	8	ST-2276	0.8
0083_001_006	10	7	ST-48 complex	0.7	4	ST-492	0.4
0082_001_008	10	10	ST-48 complex	1	9	ST-48	0.9
BIN04081F1F0E0F0000	9	8	-	0.888889	8	ST-8538	0.888889
0960_004_001	9	7	ST-45 complex	0.777778	6	ST-45	0.666667
BIN0F00101F060F0009	9	9	ST-353 complex	1	9	ST-353	1
BIN0F00101F160F0009	9	9	ST-353 complex	1	5	ST-353	0.555556
BIN04001F1F0C090000	9	9	ST-179 complex	1	8	ST-3889	0.888889
0260_007_009	9	8	ST-21 complex	0.888889	6	ST-47	0.666667
0899_001_002	9	9	ST-42 complex	1	8	ST-42	0.888889
0801_001_004	9	9	-	1	9	ST-1457	1
0811_008_001	9	9	-	1	3	ST-995	0.333333
0695_014_005	9	9	ST-61 complex	1	6	ST-1244	0.666667
0904_001_014	9	9	ST-42 complex	1	9	ST-469	1
0169_006_005	9	9	ST-21 complex	1	8	ST-982	0.888889
0117_001_002	9	9	ST-607 complex	1	9	ST-1212	1
0129_002_002	9	9	-	1	9	ST-6	1
0181_001_001	9	9	ST-21 complex	1	9	ST-982	1
0173_004_003	9	9	ST-21 complex	1	6	ST-190	0.666667
0017_009_001	9	9	ST-658 complex	1	9	ST-312	1
0011_004_022	9	9	ST-353 complex	1	8	ST-6752	0.888889
0027_006_010	9	9	ST-353 complex	1	5	ST-353	0.555556
BIN0600131F1C0B000C	8	5	ST-353 complex	0.625	5	ST-3736	0.625
0960_007_001	8	8	ST-45 complex	1	7	ST-2197	0.875
BIN17181F1F1E0F000D	8	7	ST-48 complex	0.875	4	ST-5359	0.5
0882_005_027	8	8	ST-45 complex	1	8	ST-3520	1
0782_004_002	8	8	ST-179 complex	1	8	ST-2524	1
0926_002_009	8	8	ST-45 complex	1	7	ST-137	0.875
0535_005_002	8	8	ST-682 complex	1	7	ST-682	0.875
0817_003_001	8	4	-	0.5	4	ST-996	0.5
0260_005_008	8	8	ST-21 complex	1	5	ST-806	0.625
0269_004_008	8	8	ST-21 complex	1	8	ST-1519	1
0616_001_007	8	7	ST-828 complex	0.875	4	ST-855	0.5
0253_006_003	8	8	ST-21 complex	1	8	ST-50	1
0129_001_020	8	6	ST-460 complex	0.75	4	ST-460	0.5
0238_002_002	8	8	ST-21 complex	1	8	ST-806	1
0123_002_007	8	7	ST-443 complex	0.875	6	ST-463	0.75
0123_002_003	8	8	ST-443 complex	1	6	ST-51	0.75
0103_001_015	8	8	ST-52 complex	1	4	ST-52	0.5
0107_003_005	8	7	ST-446 complex	0.875	5	ST-862	0.625
0253_001_026	8	8	ST-21 complex	1	8	ST-50	1
0044_003_016	8	8	-	1	8	ST-922	1
0012_004_012	8	8	ST-353 complex	1	8	ST-939	1
0083_007_012	8	6	ST-206 complex	0.75	3	ST-572	0.375
0017_001_020	8	4	-	0.5	2	ST-82	0.25
0082_001_006	8	7	ST-48 complex	0.875	3	ST-48	0.375
0017_002_010	8	8	ST-353 complex	1	6	ST-353	0.75
0061_002_009	8	8	ST-49 complex	1	4	ST-6647	0.5
0013_003_007	8	8	ST-353 complex	1	8	ST-6752	1
BIN0700101F160F0309	7	7	ST-353 complex	1	6	ST-3510	0.857143
BIN040810080C080000	7	6	ST-177 complex	0.857143	5	ST-177	0.714286
BIN0700101F160F030D	7	7	ST-353 complex	1	7	ST-4376	1
BIN0C001F1F0C091000	7	7	ST-179 complex	1	3	ST-3889	0.428571
BIN040010190C0B0000	7	7	ST-45 complex	1	7	ST-583	1
BIN0600131F1C0B0008	7	7	ST-353 complex	1	4	ST-3736	0.571429
0795_003_003	7	3	-	0.428571	2	ST-1276	0.285714
0795_005_001	7	5	-	0.714286	5	ST-2839	0.714286
0795_004_004	7	5	ST-692 complex	0.714286	3	ST-692	0.428571
0540_004_002	7	6	-	0.857143	3	ST-5473	0.428571
0540_004_004	7	4	#N/A	0.571429	4	ST-9282	0.571429
0253_001_033	7	7	ST-21 complex	1	7	ST-50	1
0253_001_024	7	7	ST-21 complex	1	7	ST-19	1
0114_001_002	7	7	-	1	7	ST-1911	1
0247_001_003	7	4	ST-464 complex	0.571429	4	ST-4677	0.571429
0120_002_001	7	7	ST-607 complex	1	7	ST-924	1
0121_002_003	7	7	ST-353 complex	1	4	ST-1232	0.571429
0123_008_002	7	7	ST-607 complex	1	7	ST-904	1
0027_003_009	7	7	ST-353 complex	1	7	ST-353	1
0013_004_006	7	7	ST-353 complex	1	7	ST-353	1
0082_004_003	7	7	-	1	4	ST-4811	0.571429
0012_012_001	7	7	ST-353 complex	1	7	ST-452	1
0012_004_017	7	7	ST-353 complex	1	7	ST-2132	1
0027_006_015	7	7	#N/A	1	7	ST-9215	1
BIN05181F1F180B0000	6	6	ST-353 complex	1	6	ST-581	1
BIN07101C1F160F0008	6	6	ST-443 complex	1	6	ST-51	1
0957_001_006	6	6	ST-45 complex	1	6	ST-45	1
BIN0600101C020F0008	6	3	ST-573 complex	0.5	3	ST-573	0.5
BIN07101C1D1E0F0009	6	6	ST-443 complex	1	6	ST-51	1
0811_003_001	6	6	-	1	2	ST-1030	0.333333
0633_006_009	6	6	ST-828 complex	1	6	ST-4425	1
0699_002_001	6	6	ST-61 complex	1	4	ST-61	0.666667
0904_001_012	6	6	ST-42 complex	1	5	ST-469	0.833333
0633_014_002	6	4	-	0.666667	2	ST-1090	0.333333
0735_007_005	6	6	ST-42 complex	1	5	ST-459	0.833333
0844_005_013	6	6	ST-661 complex	1	6	ST-814	1
0260_008_002	6	6	ST-21 complex	1	6	ST-806	1
0260_005_010	6	6	ST-21 complex	1	6	ST-806	1
0708_002_002	6	6	-	1	6	ST-2258	1
0181_001_013	6	6	ST-21 complex	1	6	ST-982	1
0120_001_007	6	6	ST-52 complex	1	4	ST-161	0.666667
0176_007_006	6	6	ST-21 complex	1	4	ST-883	0.666667
0173_002_005	6	6	ST-21 complex	1	6	ST-21	1
0123_008_001	6	6	ST-607 complex	1	6	ST-904	1
0173_004_002	6	6	ST-21 complex	1	5	ST-21	0.833333
0061_003_004	6	6	ST-61 complex	1	6	ST-432	1
0018_001_026	6	6	ST-464 complex	1	6	ST-5136	1
0061_002_006	6	5	-	0.833333	5	ST-5244	0.833333
0027_003_006	6	6	ST-353 complex	1	6	ST-353	1
0066_002_010	6	6	ST-658 complex	1	5	ST-658	0.833333
0018_006_001	6	5	ST-464 complex	0.833333	4	ST-464	0.666667
0018_001_025	6	6	ST-464 complex	1	5	ST-5136	0.833333
0067_002_001	6	5	ST-42 complex	0.833333	5	ST-1672	0.833333
0083_001_031	6	6	-	1	4	ST-3644	0.666667
0012_002_013	6	6	ST-353 complex	1	4	ST-3735	0.666667
0083_001_036	6	6	ST-48 complex	1	6	ST-48	1
0027_006_008	6	6	ST-353 complex	1	4	ST-353	0.666667
0018_001_034	6	6	ST-464 complex	1	6	ST-464	1
0044_004_003	6	6	-	1	6	ST-922	1
0012_001_002	6	6	ST-353 complex	1	5	ST-4838	0.833333
0083_007_009	6	6	ST-48 complex	1	6	ST-918	1
BIN040810080C080010	5	3	ST-177 complex	0.6	3	ST-177	0.6
BIN0600100C020F0009	5	5	ST-661 complex	1	5	ST-2568	1
1045_001_004	5	3	#N/A	0.6	2	ST-6806	0.4
BIN07100C1F1E0F0009	5	5	ST-443 complex	1	5	ST-51	1
0982_001_026	5	5	ST-257 complex	1	3	ST-929	0.6
BIN0E181008020F0004	5	5	-	1	5	ST-8333	1
BIN0C001F1F0E0D1000	5	5	ST-179 complex	1	3	ST-3889	0.6
BIN0600101C04091000	5	5	ST-1332 complex	1	2	ST-696	0.4
0957_005_005	5	5	ST-45 complex	1	5	ST-25	1
BIN0718101F040F0008	5	5	ST-403 complex	1	4	ST-932	0.8
0882_005_001	5	4	ST-283 complex	0.8	4	ST-267	0.8
0269_008_009	5	5	ST-21 complex	1	5	ST-8	1
0253_001_035	5	5	ST-21 complex	1	5	ST-50	1
0609_015_009	5	5	ST-828 complex	1	5	ST-1068	1
0812_002_001	5	5	-	1	3	ST-992	0.6
0633_014_001	5	2	-	0.4	2	ST-8548	0.4
0269_004_009	5	5	ST-21 complex	1	5	ST-1519	1
0636_001_001	5	5	ST-828 complex	1	2	ST-4457	0.4
0926_002_016	5	5	ST-45 complex	1	5	ST-45	1
0260_007_012	5	5	ST-21 complex	1	5	ST-520	1
0524_004_004	5	4	-	0.8	3	ST-997	0.6
0148_001_009	5	5	ST-658 complex	1	4	ST-1398	0.8
0103_001_014	5	5	ST-52 complex	1	5	ST-52	1
0176_007_007	5	5	ST-21 complex	1	5	ST-883	1
0148_005_004	5	5	-	1	5	ST-2131	1
0173_008_007	5	5	ST-21 complex	1	5	ST-982	1
0120_001_012	5	4	ST-607 complex	0.8	3	ST-2921	0.6
0176_001_014	5	5	ST-21 complex	1	3	ST-806	0.6
0169_001_012	5	5	ST-21 complex	1	4	ST-982	0.8
0181_001_012	5	5	ST-21 complex	1	5	ST-982	1
0103_001_012	5	5	ST-52 complex	1	5	ST-52	1
0173_008_002	5	5	ST-21 complex	1	3	ST-982	0.6
0118_001_001	5	5	ST-353 complex	1	4	ST-353	0.8
0018_004_002	5	4	ST-464 complex	0.8	4	ST-464	0.8
0018_001_004	5	5	ST-464 complex	1	5	ST-464	1
0018_001_003	5	5	ST-464 complex	1	3	ST-5732	0.6
0044_007_001	5	4	-	0.8	4	ST-922	0.8
0083_001_016	5	5	ST-21 complex	1	3	ST-1359	0.6
0011_004_012	5	5	ST-353 complex	1	5	ST-353	1
0083_007_003	5	5	ST-206 complex	1	5	ST-222	1
0027_006_021	5	5	ST-353 complex	1	5	ST-353	1
0018_001_027	5	5	ST-464 complex	1	3	ST-5136	0.6
0018_001_013	5	4	ST-464 complex	0.8	3	ST-464	0.6
0082_001_004	5	3	ST-206 complex	0.6	3	ST-122	0.6
0027_006_014	5	3	ST-353 complex	0.6	2	ST-452	0.4
